# Supplementary material for: Seed Oil of Lycium barbarum L. from Qaidam Basin Prevents and Treats UV-Induced Photodamage in BABL/c Mice Skin by Modulating Skin Microbiome and Amino Acid Metabolism
Source: Int J Mol Sci. 2026 Jan 11;27(2):731. doi: 10.3390/ijms27020731 (PMC12841451; doi:10.3390/ijms27020731)
Supplement: Supplementary file 1 [file ijms-27-00731-s001.zip]

Archive with 1 entries (1 files):
- ijms-4063033-supplementary.pdf
